# Supplementary material for: Chlorambucil Monotherapy in Dogs with Protein-Losing Nephropathy of Probable Immune Origin: A Preliminary Study
Source: Vet Sci. 2025 Jul 31;12(8):721. doi: 10.3390/vetsci12080721 (PMC12390262; doi:10.3390/vetsci12080721)
Supplement: Supplementary file 1 [file vetsci-12-00721-s001.zip]

Archive with 1 entries (1 files):
- vetsci-3745988-supplementary.pdf
